# Supplementary material for: In Silico Substrate-Binding Profiling for SARS-CoV-2 Main Protease (Mpro) Using Hexapeptide Substrates
Source: Viruses. 2023 Jun 29;15(7):1480. doi: 10.3390/v15071480 (PMC10385622; doi:10.3390/v15071480)
Supplement: Supplementary file 1 [file viruses-15-01480-s001.zip]

Archive with 1 entries (1 files):
- viruses-2451087-supplementary.pdf
